# Supplementary material for: Predicting Mortality in Patients with Atrial Fibrillation and Obstructive Chronic Coronary Syndrome: The Bialystok Coronary Project
Source: J Clin Med. 2021 Oct 26;10(21):4949. doi: 10.3390/jcm10214949 (PMC8584483; doi:10.3390/jcm10214949)
Supplement: Supplementary file 1 [file jcm-10-04949-s001.zip]

Archive with 1 entries (1 files):
- jcm-1432698-supplementary.pdf
